# Supplementary material for: Impact of Copolymer Architecture on Demicellization and Cargo Release via Head-to-Tail Depolymerization of Hydrophobic Blocks or Branches
Source: Polymers (Basel). 2024 Apr 17;16(8):1127. doi: 10.3390/polym16081127 (PMC11053811; doi:10.3390/polym16081127)
Supplement: Supplementary file 1 [file polymers-16-01127-s001.zip]

Archive with 3 entries (3 files):
- polymers-2947668-supplementary.pdf
- Video S1.mp4
- Video S2.mp4
